# Supplementary material for: Establishment of transgenic fluorescent mice for labeling synapses and screening synaptogenic adhesion molecules
Source: eLife. 2024 Mar 7;13:e81884. doi: 10.7554/eLife.81884 (PMC10948142; doi:10.7554/eLife.81884)
Supplement: Figure 5—source data 1. [file elife-81884-fig5-data1.zip]

Archive with 3 entries (3 files):
- Figure 5/panel C.pzfx
- Figure 5/panel F.pzfx
- Figure 5/panel I.pzfx
